# Supplementary material for: LRRC8A Inhibition Overcomes Chemoresistance by Downregulating MRP3 and CYP3A4 in the 3D Spheroid Model of Human Breast Cancer Cells
Source: Int J Mol Sci. 2026 Mar 13;27(6):2646. doi: 10.3390/ijms27062646 (PMC13026703; doi:10.3390/ijms27062646)
Supplement: Supplementary file 1 [file ijms-27-02646-s001.zip]

Archive with 1 entries (1 files):
- ijms-4056207-supplementary.pdf
